# Supplementary material for: Robust imputation-based method for eye, hair, and skin colour prediction from low-coverage ancient DNA
Source: Sci Rep. 2026 Feb 5;16:7371. doi: 10.1038/s41598-026-38372-3 (PMC12923854; doi:10.1038/s41598-026-38372-3)
Supplement: Supplementary file 2 — Supplementary Material 2 [file 41598_2026_38372_MOESM2_ESM.xlsx]

## Sheet: GLIMPSE2 imputation qualities
ancient data (based on GRCh37 alignments)						modern 1KG data based on GRCh38 alignments
			GLIMPSE2 imputation quality						GLIMPSE2 imputation quality
rsID	CHR	POS (GRCH37)	0.1x	0.5x		rsID	CHR	POS (GRCH38)	0.1x	0.5x
rs16891982	5	33951693	0.904	0.9		rs16891982	chr5	33951588	0.996	1
rs28777	5	33958959	0.979	0.983		rs28777	chr5	33958854	0.996	1
rs12203592	6	396321	0.966	0.993		rs12203592	chr6	396321	0.96	0.995
rs4959270	6	457748	0.965	0.989		rs4959270	chr6	457748	0.985	1
rs683	9	12709305	0.943	0.947		rs683	chr9	12709305	0.999	1
rs10756819	9	16858084	0.959	0.979		rs10756819	chr9	16858086	0.997	1
rs1042602	11	88911696	0.923	0.959		rs1042602	chr11	89178528	0.996	1
rs1393350	11	89011046	0.962	0.98		rs1393350	chr11	89277878	0.998	1
rs1126809	11	89017961	0.973	0.99		rs1126809	chr11	89284793	0.998	1
rs12821256	12	89328335	0.974	0.989		rs12821256	chr12	88934558	0.991	0.999
rs12896399	14	92773663	0.963	0.984		rs12896399	chr14	92307319	0.996	1
rs2402130	14	92801203	0.974	0.995		rs2402130	chr14	92334859	0.997	1
rs17128291	14	92882826	0.99	0.994		rs17128291	chr14	92416482	0.996	1
rs1545397	15	28187772	0.984	0.99		rs1545397	chr15	27942626	0.992	0.999
rs1800414	15	28197037	0.979	0.998		rs1800414	chr15	27951891	0.992	0.999
rs1800407	15	28230318	0.917	0.951		rs1800407	chr15	27985172	0.984	1
rs12441727	15	28271775	0.963	0.981		rs12441727	chr15	28026629	0.992	1
rs1470608	15	28288121	0.977	0.993		rs1470608	chr15	28042975	0.993	1
rs1129038	15	28356859	0.973	0.989		rs1129038	chr15	28111713	0.99	0.998
rs12913832	15	28365618	0.964	0.978		rs12913832	chr15	28120472	0.99	0.998
rs2238289	15	28453215	0.979	0.994		rs2238289	chr15	28208069	0.992	0.999
rs6497292	15	28496195	0.989	0.996		rs6497292	chr15	28251049	0.995	1
rs1667394	15	28530182	0.974	0.988		rs1667394	chr15	28285036	0.991	0.999
rs1426654	15	48426484	0.92	0.923		rs1426654	chr15	48134287	0.998	1
rs3114908	16	89383725	0.967	0.992		rs3114908	chr16	89317317	0.991	0.993
rs3212355	16	89984378	0.992	0.998		rs3212355	chr16	89917970	0.996	0.999
rs312262906	16	89985750	0.965	0.979		rs312262906	chr16	89919342	0.994	0.998
rs1805005	16	89985844	0.914	0.904		rs1805005	chr16	89919436	0.982	0.991
rs1805006	16	89985918	0.982	0.994		rs1805006	chr16	89919510	0.957	0.98
rs2228479	16	89985940	0.911	0.915		rs2228479	chr16	89919532	0.995	0.998
rs11547464	16	89986091	0.947	0.954		rs11547464	chr16	89919683	0.797	0.789
rs1805007	16	89986117	0.952	0.947		rs1805007	chr16	89919709	0.994	0.997
rs201326893	16	89986122	0.893	0.89		rs201326893	chr16	89919714	-	-	not in GRCh38 common markers
rs1110400	16	89986130	0.907	0.902		rs1110400	chr16	89919722	1	1
rs1805008	16	89986144	0.945	0.958		rs1805008	chr16	89919736	0.995	0.999
rs885479	16	89986154	0.89	0.925		rs885479	chr16	89919746	0.993	0.998
rs1805009	16	89986546	0.913	0.938		rs1805009	chr16	89920138	0.982	0.998
rs8051733	16	90024206	0.959	0.979		rs8051733	chr16	89957798	0.992	0.999
rs6059655	20	32665748	0.973	0.982		rs6059655	chr20	34077942	0.995	1
rs6119471	20	32785212	0.98	0.997		rs6119471	chr20	34197406	0.998	1
rs2378249	20	33218090	0.961	0.98		rs2378249	chr20	34630286	1	1
