# Supplementary material for: Robust imputation-based method for eye, hair, and skin colour prediction from low-coverage ancient DNA
Source: Sci Rep. 2026 Feb 5;16:7371. doi: 10.1038/s41598-026-38372-3 (PMC12923854; doi:10.1038/s41598-026-38372-3)
Supplement: Supplementary file 8 — Supplementary Material 8 [file 41598_2026_38372_MOESM8_ESM.xlsx]

## Sheet: high error Sample&Marker combs.
		error rate of unique sample/rsID					mean error rate of rsID in other samples
Genetic ID (AADR v54.1)	rs ID	original	2x	1x	0.5x	0.1x	original	2x	1x	0.5x	0.1x
I5319.SG	rs683	0	1	1	1	1	0	0	0	0.004286	0.016429
Stuttgart.DG	rs1126809	1	0	0	0.1	0	0	0.012143	0.015714	0.023929	0.035
VK1_noUDG.SG	rs1042602	0	0.06	0.4	0.27	0.09	0	0.005667	0.005	0.016333	0.022
VK1_noUDG.SG	rs10756819	1	1	1	1	1	0	0.029	0.026	0.067333	0.153333
SF12.SG	rs12203592	0	0.5	0.7	0.8	1	0	0.009643	0.025	0.038214	0.058214
SF12.SG	rs1126809	0	0.31	0.42	0.04	0.01	0	0.012143	0.015714	0.023929	0.035
SF12.SG	rs1129038	0	0.31	0.36	0.58	0.93	0	0.012692	0.019231	0.059231	0.191923
SF12.SG	rs12913832	0	0.32	0.29	0.59	0.93	0	0.014074	0.017407	0.055556	0.186296
SF12.SG	rs1393350	0	0.31	0.4	0.03	0.01	0	0.012414	0.007931	0.027241	0.023793
A460_noUDG.SG	rs3114908	1	1	1	0.76	0.67	0	0.034286	0.044286	0.064286	0.158929
A460_noUDG.SG	rs1426654	0	0.82	0.85	1	0.85	0	0.032667	0.055667	0.095667	0.215
A460_noUDG.SG	rs885479	1	0.96	0.86	1	0.94	0	0.014444	0.032963	0.035926	0.041852
BOT2016_noUDG.SG	rs2238289	0	0.54	0.1	0.2	0.42	0	0.009615	0.016923	0.030385	0.156538
BOT2016_noUDG.SG	rs1545397	0	0.76	0.77	0.77	0.56	0	0.013103	0.028621	0.046207	0.17
PB675.SG	rs1800407	0	0.71	0.8	1	1	0	0.016667	0.013	0.023	0.026667
Loschbour.DG	rs12203592	0	0.51	0.41	0.72	1	0	0.009643	0.025	0.038214	0.058214
Loschbour.DG	rs1805005	0	0.36	0.22	0.2	0.15	0	0.013333	0.006667	0.009333	0.026333
atp016_noUDG.SG	rs12441727	0	0.7	0.8	0.9	0.97	0	0.006	0.022333	0.033667	0.107
JP14.SG	rs1805007	1	0.22	0.1	0.03	0	0	0.023103	0.012414	0.011379	0.003103
Yana_old_noUDG.SG	rs3114908	0	0.26	0.2	0.17	0.69	0	0.034286	0.044286	0.064286	0.158929
Yana_old_noUDG.SG	rs2238289	1	0.99	1	1	1	0	0.009615	0.016923	0.030385	0.156538
Kolyma_River_noUDG.SG	rs885479	0	0.4	0.52	0.35	0.1	0	0.014444	0.032963	0.035926	0.041852
vbj004_noUDG.SG	rs1129038	0	0.39	0.36	0.71	0.82	0	0.012692	0.019231	0.059231	0.191923
vbj004_noUDG.SG	rs16891982	0	0.1	0.49	0.49	0.65	0	0.005667	0.014	0.024667	0.111667
vbj004_noUDG.SG	rs1805007	1	0.4	0.39	0.39	0.02	0	0.023103	0.012414	0.011379	0.003103
vbj004_noUDG.SG	rs12913832	0	0.39	0.28	0.61	0.82	0	0.014074	0.017407	0.055556	0.186296
baa001.SG	rs1126809	1	0.2	0.1	0	0	0	0.012143	0.015714	0.023929	0.035
baa001.SG	rs4959270	0	0.37	0.58	0.63	0.85	0	0.008667	0.012667	0.010333	0.184333
baa001.SG	rs683	0	0.8	0.9	0.83	0.49	0	0	0	0.004286	0.016429
baa001.SG	rs2238289	0	0.34	0.5	0.24	0.42	0	0.009615	0.016923	0.030385	0.156538
baa001.SG	rs2228479	0.77	0.1	0	0	0	0	0.003571	0	0.003571	0.007857
baa001.SG	rs6119471	0	0.58	0.79	0.87	0.9	0	0.004333	0.009667	0.013333	0.033333
baa001.SG	rs6497292	0	0.5	0.61	0.38	0.35	0	0.002	0.004333	0.012333	0.044
baa001.SG	rs885479	0	0.25	0.28	0.21	0.23	0	0.014444	0.032963	0.035926	0.041852
baa001.SG	rs1393350	0.26	0.1	0.1	0	0	0	0.012414	0.007931	0.027241	0.023793
SZ45	rs1129038	0	0.19	0.3	0.35	0.58	0	0.012692	0.019231	0.059231	0.191923
SZ45	rs12913832	0	0.22	0.3	0.34	0.58	0	0.014074	0.017407	0.055556	0.186296
ela001.SG	rs683	1	1	1	1	1	0	0	0	0.004286	0.016429
Andaman_noUDG.SG	rs12203592	0	0.33	0.57	0.53	0.28	0	0.009643	0.025	0.038214	0.058214
Andaman_noUDG.SG	rs2228479	0	1	0.97	1	0.72	0	0.003571	0	0.003571	0.007857
Andaman_noUDG.SG	rs1470608	1	1	1	1	0.9	0	0.003333	0.011333	0.020333	0.126
I10871_noUDG.DG	rs6059655	1	0	0.02	0	0.1	0	0.01931	0.007586	0.015172	0.023448
I10871_noUDG.DG	rs1129038	1	0.01	0.06	0	0	0	0.012692	0.019231	0.059231	0.191923
I10871_noUDG.DG	rs2238289	1	0.96	0.99	0.98	0.65	0	0.009615	0.016923	0.030385	0.156538
I10871_noUDG.DG	rs2228479	1	0.05	0.1	0.11	0	0	0.003571	0	0.003571	0.007857
SZ15	rs1129038	0	0.5	0.4	0.56	0.44	0	0.012692	0.019231	0.059231	0.191923
SZ15	rs12913832	0	0.5	0.4	0.56	0.44	0	0.014074	0.017407	0.055556	0.186296
Ust_Ishim.DG	rs885479	0	0.69	0.75	0.88	0.51	0	0.014444	0.032963	0.035926	0.041852
Ust_Ishim.DG	rs1800414	0	0.19	0.52	0.65	0.98	0	0.009333	0.025333	0.034	0.051
Ust_Ishim.DG	rs3114908	0	0.13	0.39	0.36	0.17	0	0.034286	0.044286	0.064286	0.158929
Sumidouro5_noUDG.SG	rs1545397	0	0.24	0.23	0.2	0.34	0	0.013103	0.028621	0.046207	0.17
Sumidouro5_noUDG.SG	rs6059655	1	0	0.2	0.26	0	0	0.01931	0.007586	0.015172	0.023448
Sumidouro5_noUDG.SG	rs3212355	0.45	0.03	0	0	0	0	0	0	0	0.003103
new001.SG	rs3212355	0	0.1	0.57	0.53	0.37	0	0	0	0	0.003103
new001.SG	rs2238289	1	1	1	1	1	0	0.009615	0.016923	0.030385	0.156538
